# Supplementary material for: Identification and Validation of a Lipid Metabolism-Related Gene Signature for Predicting Prognosis and Immunotherapy Response in Oral Squamous Cell Carcinoma
Source: Metabolites. 2026 Jun 28;16(7):455. doi: 10.3390/metabo16070455 (PMC13414059; doi:10.3390/metabo16070455)
Supplement: Supplementary file 1 [file metabolites-16-00455-s001.zip]

Archive with 3 entries (3 files):
- metabolites-4334953-Table S1.xlsx
- metabolites-4334953-Table S2.xlsx
- metabolites-4334953-Table S3.xlsx
