# Supplementary material for: Identification and Validation of a Lipid Metabolism-Related Gene Signature for Predicting Prognosis and Immunotherapy Response in Oral Squamous Cell Carcinoma
Source: Metabolites. 2026 Jun 28;16(7):455. doi: 10.3390/metabo16070455 (PMC13414059; doi:10.3390/metabo16070455)
Supplement: Supplementary file 1 [file metabolites-16-00455-s001.zip › metabolites-4334953-Table S1.xlsx]

## Sheet: Sheet1
Table S1. Clinical characteristics of OSCC patients in the TCGA cohort.
sample	M	N	STAGE	T	G	AGE	SEX	OS_STATUS	OS_MONTHS	PRIMARY_SITE_PATIENT
TCGA.4P.AA8J.01	MX	N2c	Stage IVA	T2	G2	66	Male	0	3.35	Oral Tongue
TCGA.BA.4074.01	M0	N2c	Stage IVA	T2	G3	69	Male	1	15.18	Oral Tongue
TCGA.BA.4075.01	M0	N0	Stage III	T3	G2	49	Male	1	9.3	Oral Tongue
TCGA.BA.4077.01	M0	N0	Stage IVA	T4a	G2	45	Female	1	37.25	Base of tongue
TCGA.BA.5556.01		N0	Stage II	T2	G3	58	Female	0	23.82	Floor of mouth
TCGA.BA.5557.01		N1	Stage III	T1	G2	41	Female	0	20.47	Oral Tongue
TCGA.BA.5558.01		NX		TX	G1	65	Male	0	65.54	Hard Palate
TCGA.BA.6871.01		NX		TX	G2	75	Male	1	3.55	Base of tongue
TCGA.BA.6872.01		NX		TX	G2	47	Male	1	12.61	Floor of mouth
TCGA.BA.6873.01		N2b	Stage IVA	T4a	G2	28	Male	0	4.01	Oral Tongue
TCGA.BA.7269.01		N1	Stage III	T2	G1	61	Male	0	41.82	Oral Tongue
TCGA.BA.A4IG.01	MX	NX		T1	G3	77	Male	0	28.09	Base of tongue
TCGA.BA.A6D8.01	M0	N2c	Stage IVA	T4a	G2	59	Male	0	27.92	Floor of mouth
TCGA.BA.A6DB.01	M0	N0	Stage I	T1	G1	24	Female	0	7.1	Oral Tongue
TCGA.BA.A6DD.01	M0	N2c	Stage IVA	T4a	G2	44	Male	1	5.68	Floor of mouth
TCGA.BA.A6DE.01	M0	N0	Stage II	T2	G2	70	Female	0	14.45	Oral Tongue
TCGA.BA.A6DG.01	MX	NX		TX	G2	49	Male	1	2.27	Oral Tongue
TCGA.BB.4224.01		N2b	Stage IVA	T2	G2	52	Male	0	9.13	Oral Tongue
TCGA.BB.4225.01		NX		TX	G3	73	Male	0	4.8	Base of tongue
TCGA.BB.4228.01		NX	Stage III	T3	GX	50	Male	0	18.36	Base of tongue
TCGA.BB.8601.01	MX	N1	Stage III	T3	G2	84	Male	0	20.5	Floor of mouth
TCGA.BB.A5HU.01	M0	N2b	Stage IVA	T4	G2	47	Male	0	25.69	Oral Cavity
TCGA.BB.A5HZ.01	M0	N1	Stage IVA	T4a	G2	65	Male	0	27.17	Oral Cavity
TCGA.BB.A6UO.01	MX	N2b	Stage IVA	T4a	G2	61	Female	1	8.8	Oral Tongue
TCGA.C9.A47Z.01	M0	N1	Stage III	T2	G1	72	Female	1	6.27	Oral Tongue
TCGA.C9.A480.01	M0	N0	Stage III	T3	G1	45	Female	0	12.68	Oral Tongue
TCGA.CN.4725.01		N0	Stage II	T2	G2	60	Male	0	38.01	Oral Tongue
TCGA.CN.4728.01		N2b	Stage IVA	T3	G2	56	Male	0	56.64	Oral Cavity
TCGA.CN.4729.01		N1	Stage III	T2	G2	73	Male	0	12.88	Oral Cavity
TCGA.CN.4730.01		N1	Stage IVA	T4a	G2	62	Male	0	26.84	Floor of mouth
TCGA.CN.4733.01		N1	Stage III	T1	G3	61	Male	0	52.1	Oral Tongue
TCGA.CN.4736.01		NX		T1	G2	70	Female	1	12.98	Oral Tongue
TCGA.CN.4737.01		N2b	Stage IVA	T2	G2	19	Male	0	20.53	Oral Tongue
TCGA.CN.4740.01	M0	N0	Stage IVA	T4a	G2	79	Female	1	27.56	Oral Cavity
TCGA.CN.4742.01	M0	N2b	Stage IVA	T4a	G3	48	Female	1	13.04	Oral Tongue
TCGA.CN.5358.01		N0	Stage II	T2	G2	60	Male	1	8.57	Floor of mouth
TCGA.CN.5359.01	M0	N2b	Stage IVA	T4a	G2	59	Male	1	12.39	Floor of mouth
TCGA.CN.5364.01	M0	N2c	Stage IVA	T4a	G2	55	Male	1	16.2	Floor of mouth
TCGA.CN.5367.01	M0	N2b	Stage IVA	T4a	G2	60	Female	1	11.56	Oral Tongue
TCGA.CN.5369.01	M0	N0	Stage IVA	T4a	G3	90	Female	1	12.48	Hard Palate
TCGA.CN.5370.01	M0	N1	Stage III	T3	G3	78	Male	1	8.51	Oral Tongue
TCGA.CN.5373.01		N0	Stage I	T1	G1	55	Female	0	52.04	Floor of mouth
TCGA.CN.6016.01		N1	Stage IVA	T4a	G2	64	Male	0	47.4	Floor of mouth
TCGA.CN.6017.01		N2b	Stage IVA	T3	G2	55	Male	1	28.02	Oral Tongue
TCGA.CN.6018.01		N2b	Stage IVA	T4a	G2	85	Female	1	19.05	Oral Cavity
TCGA.CN.6019.01		N0	Stage IVA	T4a	G2	61	Male	0	34.1	Oral Tongue
TCGA.CN.6020.01		N1	Stage III	T2	G2	58	Male	1	6.73	Oral Cavity
TCGA.CN.6024.01	M0	N2c	Stage IVA	T4a	G2	66	Male	1	11.07	Oral Tongue
TCGA.CN.6994.01		N0	Stage IVA	T4a	G2	67	Male	0	38.86	Oral Cavity
TCGA.CN.6995.01		N0	Stage IVA	T4a	G2	78	Male	1	3.68	Floor of mouth
TCGA.CN.6996.01		N2b	Stage IVA	T3	G2	58	Female	1	17.41	Oral Tongue
TCGA.CN.6998.01		N2b	Stage IVA	T3	G2	53	Male	1	11.73	Oral Tongue
TCGA.CN.A498.01	MX	N0	Stage III	T3	G1	61	Female	1	25.39	Base of tongue
TCGA.CN.A642.01	M0	N3	Stage IVB	T4a	G3	57	Male	1	2.69	Floor of mouth
TCGA.CN.A6UY.01	MX	N2b	Stage IVA	T3	G2	57	Male	0	23.42	Base of tongue
TCGA.CN.A6V6.01	MX	N2b	Stage IVA	T2	GX	59	Male	0	20.86	Base of tongue
TCGA.CQ.5324.01		N0	Stage III	T3	G2	59	Male	0	52.33	Floor of mouth
TCGA.CQ.5325.01		N0	Stage I	T1	G2	65	Male	1	21.48	Oral Tongue
TCGA.CQ.5327.01		N2c	Stage IVA	T3	G2	61	Female	0	54.53	Oral Tongue
TCGA.CQ.5329.01		N0	Stage II	T2	G2	46	Female	0	70.4	Oral Tongue
TCGA.CQ.5330.01		N2b	Stage IVA	T3	G3	69	Female	0	62.32	Oral Tongue
TCGA.CQ.5331.01		NX		T2	G2	73	Female	0	45.96	Hard Palate
TCGA.CQ.5332.01		N0	Stage III	T3	G2	87	Male	1	10.41	Floor of mouth
TCGA.CQ.5333.01		N0	Stage II	T2	G3	74	Male	1	11.2	Oral Tongue
TCGA.CQ.6218.01		N2b	Stage IVA	T3	G2	52	Female	0	41.16	Floor of mouth
TCGA.CQ.6219.01		N2a	Stage IVA	T3	G2	50	Female	1	15.74	Oral Tongue
TCGA.CQ.6221.01		NX		T2	G3	79	Male	0	32.85	Oral Tongue
TCGA.CQ.6222.01		N2b	Stage IVA	T2	G2	63	Male	0	66.23	Oral Tongue
TCGA.CQ.6224.01		N2b	Stage IVA	T2	G3	52	Male	0	56.54	Oral Tongue
TCGA.CQ.6225.01		N0	Stage III	T3	G2	65	Male	1	13.24	Oral Tongue
TCGA.CQ.6227.01		N2c	Stage IVA	T3	G2	77	Male	1	4.24	Oral Cavity
TCGA.CQ.6228.01		N2b	Stage IVA	T1	G2	71	Female	1	14.98	Floor of mouth
TCGA.CQ.6229.01		N0	Stage II	T2	G2	61	Male	0	38.73	Oral Tongue
TCGA.CQ.7063.01	M0	NX	Stage I	T1	G1	59	Female	0	70.07	Hard Palate
TCGA.CQ.7065.01		N0	Stage II	T2	G2	40	Male	0	53.48	Oral Tongue
TCGA.CQ.7068.01		N0	Stage II	T2	G2	80	Female	0	43	Floor of mouth
TCGA.CQ.7071.01	M0	N1	Stage III	T2	G2	76	Female	0	43.07	Oral Cavity
TCGA.CQ.7072.01	M0	N0	Stage II	T2	G3	51	Male	0	77.5	Floor of mouth
TCGA.CQ.A4C7.01	M0	N1	Stage III	T3	G3	88	Male	1	11.6	Floor of mouth
TCGA.CQ.A4C9.01	M0	N1	Stage III	T2	G2	56	Male	0	23.23	Floor of mouth
TCGA.CQ.A4CA.01	M0	N0	Stage II	T2	G2	NA	Male	0	NA	Oral Tongue
TCGA.CQ.A4CB.01	M0	N1	Stage III	T1	G2	59	Male	0	29.34	Floor of mouth
TCGA.CQ.A4CE.01	M0	N0	Stage II	T2	G2	76	Female	0	29.47	Oral Tongue
TCGA.CQ.A4CH.01	M0	N0	Stage II	T2	G2	58	Male	1	12.45	Oral Tongue
TCGA.CR.5250.01		NX		TX	G3	71	Male	0	26.25	Base of tongue
TCGA.CR.6471.01	M0	N1	Stage IVA	T4a	G2	58	Male	1	39.49	Oral Cavity
TCGA.CR.6472.01					G3	59	Male	0	34.49	Base of tongue
TCGA.CR.6477.01					G2	56	Female	0	16.89	Base of tongue
TCGA.CR.6484.01	M0	N2	Stage IVA	T4a	G2	67	Female	0	11.63	Oral Cavity
TCGA.CR.6488.01		N0	Stage II	T2	G2	68	Female	0	12.45	Oral Tongue
TCGA.CR.6491.01	M0	N2b	Stage IVA	T4a	G2	60	Male	0	22.77	Floor of mouth
TCGA.CR.6492.01	M0	N1	Stage III	T2	G3	78	Male	0	15.74	Hard Palate
TCGA.CR.6493.01		N2b	Stage IVA	T3	G2	69	Male	1	9.26	Oral Tongue
TCGA.CR.7365.01	M0	N0	Stage IVA	T4a	G2	60	Male	0	39.13	Oral Cavity
TCGA.CR.7367.01	M0	N1	Stage IVA	T4a	G1	52	Male	0	47.31	Oral Cavity
TCGA.CR.7368.01	M0	N1	Stage IVA	T4a	G2	54	Male	0	40.9	Oral Cavity
TCGA.CR.7369.01	M0	N2b	Stage IVA	T4a	G2	59	Male	1	35.81	Oral Cavity
TCGA.CR.7372.01	M0	N0	Stage I	T1	G1	45	Male	0	24.93	Oral Tongue
TCGA.CR.7373.01	M0	N1	Stage IVA	T4a	G2	66	Male	0	29.2	Oral Cavity
TCGA.CR.7376.01	M0	N1	Stage III	T2	G2	83	Male	0	31.93	Oral Cavity
TCGA.CR.7377.01	M0	N2c	Stage IVA	T4a	G3	58	Male	1	9.17	Oral Cavity
TCGA.CR.7379.01	M0	N2b	Stage IVA	T4a	G2	78	Female	0	34.03	Oral Cavity
TCGA.CR.7380.01		N0	Stage IVB	T4b	G2	58	Male	1	19.91	Oral Cavity
TCGA.CR.7382.01	M0	N2c	Stage IVA	T2	G2	49	Male	0	26.15	Oral Tongue
TCGA.CR.7386.01	M0	N2c	Stage IVA	T4a	G1	69	Male	0	46.98	Oral Cavity
TCGA.CR.7390.01	M0	N0	Stage IVA	T4a	G2	67	Male	0	49.54	Oral Tongue
TCGA.CR.7391.01	M0	N0	Stage I	T1	G1	36	Female	0	29.99	Oral Tongue
TCGA.CR.7392.01	M0	N2b	Stage IVA	T3	G1	67	Female	0	46.81	Oral Tongue
TCGA.CR.7393.01	M0	N1	Stage III	T1	G2	26	Male	0	32.62	Oral Tongue
TCGA.CR.7394.01	M0	N0	Stage IVA	T4a	G2	70	Male	0	44.22	Oral Tongue
TCGA.CR.7395.01	M0	N0	Stage II	T2	G2	80	Female	0	30.55	Oral Cavity
TCGA.CR.7397.01	M0	N2b	Stage IVA	T3	G2	44	Male	0	24.77	Oral Tongue
TCGA.CR.7401.01	M0	N0	Stage I	T1	G2	64	Male	0	35.38	Oral Tongue
TCGA.CV.5436.01		N2b	Stage IVA	T3	G2	65	Male	1	19.19	Floor of mouth
TCGA.CV.5439.01		N2b	Stage IVA	T3	G2	62	Male	1	17.94	Base of tongue
TCGA.CV.5442.01		N2b	Stage IVA	T4a	G3	76	Female	0	76.45	Hard Palate
TCGA.CV.5966.01		N1	Stage IVA	T4a	G3	63	Female	1	17.9	Oral Cavity
TCGA.CV.5970.01		N2b	Stage IVA	T4a	G2	59	Male	1	13.34	Oral Tongue
TCGA.CV.5971.01		N2a	Stage IVA	T4a	G2	60	Male	0	23.03	Oral Tongue
TCGA.CV.5973.01		N1	Stage III	T3	G3	62	Female	0	86.76	Oral Tongue
TCGA.CV.5976.01		N2b	Stage IVA	T4a	G2	50	Male	0	48.55	Oral Tongue
TCGA.CV.5977.01		N2b	Stage IVA	T3	G2	66	Male	0	60.45	Oral Tongue
TCGA.CV.5979.01		N2b	Stage IVA	T2	G2	26	Male	0	43.2	Oral Tongue
TCGA.CV.6003.01		N1	Stage III	T2	G2	50	Female	0	54.7	Oral Tongue
TCGA.CV.6433.01		N0	Stage II	T2	G3	57	Male	0	21.06	Oral Tongue
TCGA.CV.6436.01		N0	Stage IVA	T4a	G1	62	Male	0	62.39	Oral Tongue
TCGA.CV.6441.01		N0	Stage III	T3	G3	60	Male	1	9.59	Oral Tongue
TCGA.CV.6933.01		N1	Stage III	T3	G2	53	Male	1	90.05	Oral Tongue
TCGA.CV.6934.01		N2b	Stage IVA	T3	G2	66	Female	1	2.14	Oral Tongue
TCGA.CV.6936.01		N2c	Stage IVA	T4a	G2	68	Male	1	5.45	Floor of mouth
TCGA.CV.6937.01		N0	Stage II	T2	G2	71	Male	1	20.5	Oral Cavity
TCGA.CV.6938.01		NX	Stage II	T2	G1	87	Male	1	4.73	Oral Cavity
TCGA.CV.6939.01		N2b	Stage IVA	T4a	G3	60	Male	1	21.88	Oral Tongue
TCGA.CV.6941.01		N0	Stage III	T3	G2	51	Male	1	11.24	Oral Tongue
TCGA.CV.6942.01		NX	Stage II	T2	G3	73	Female	0	140.67	Oral Cavity
TCGA.CV.6943.01		NX	Stage III	T3	G2	74	Male	1	19.78	Base of tongue
TCGA.CV.6945.01		N2	Stage IVA	T4a	G2	41	Male	1	12.02	Oral Tongue
TCGA.CV.6948.01		N3	Stage IVB	T4a	G2	79	Female	1	42.35	Floor of mouth
TCGA.CV.6950.01		N2c	Stage IVA	T3	G2	64	Male	1	15.08	Base of tongue
TCGA.CV.6951.01		N2c	Stage IVA	T4a	G2	57	Male	1	30.06	Oral Tongue
TCGA.CV.6952.01		N2b	Stage IVA	T3	G1	65	Female	1	6.08	Oral Tongue
TCGA.CV.6953.01		N0	Stage III	T3	G1	80	Female	1	53.91	Floor of mouth
TCGA.CV.6954.01		NX	Stage IVA	T4a	G2	59	Male	1	65.77	Oral Tongue
TCGA.CV.6955.01		NX	Stage II	T2	G3	74	Female	1	10.97	Oral Cavity
TCGA.CV.6956.01		N1	Stage III	T3	G2	67	Male	1	7.13	Oral Tongue
TCGA.CV.6959.01		N0	Stage III	T3	G2	48	Male	1	8.41	Oral Tongue
TCGA.CV.6960.01		N0	Stage III	T3	G3	49	Male	1	28.32	Oral Cavity
TCGA.CV.6961.01		N0	Stage II	T2	G3	61	Male	1	2.5	Oral Tongue
TCGA.CV.7090.01		NX	Stage II	T2	G2	39	Male	0	172.54	Oral Cavity
TCGA.CV.7091.01		N0	Stage I	T1	G3	54	Male	0	111.07	Oral Cavity
TCGA.CV.7095.01		NX	Stage II	T2	G2	87	Female	1	18.79	Oral Cavity
TCGA.CV.7097.01		NX	Stage II	T2	G3	53	Male	1	12.65	Oral Cavity
TCGA.CV.7099.01		NX	Stage II	T2	G2	85	Female	1	7.98	Oral Cavity
TCGA.CV.7100.01		N1	Stage III	T2	G3	66	Male	1	9	Oral Cavity
TCGA.CV.7102.01		N2	Stage IVA	T3	G3	76	Female	1	1.84	Floor of mouth
TCGA.CV.7103.01		N2b	Stage IVA	T2	G2	49	Male	1	52.27	Oral Tongue
TCGA.CV.7104.01		N2b	Stage IVA	T2	G2	61	Female	1	12.91	Oral Tongue
TCGA.CV.7178.01		N2	Stage IVA	T4a	G3	64	Female	1	71.16	Oral Cavity
TCGA.CV.7180.01		NX	Stage II	T2	G2	34	Male	1	10.74	Oral Tongue
TCGA.CV.7183.01		N0	Stage II	T2	G1	53	Male	0	130.78	Oral Cavity
TCGA.CV.7235.01		N0	Stage II	T2	G3	67	Male	0	77.1	Floor of mouth
TCGA.CV.7236.01		N2c	Stage IVA	T3	G3	77	Female	1	4.73	Oral Tongue
TCGA.CV.7238.01		N0	Stage II	T2	G2	69	Female	0	89.59	Oral Tongue
TCGA.CV.7252.01		N0	Stage IVA	T4a	G2	62	Female	1	4.96	Oral Cavity
TCGA.CV.7253.01		N0	Stage IVA	T4a	G2	58	Male	1	11.86	Oral Cavity
TCGA.CV.7254.01		NX	Stage II	T2	G3	55	Male	1	47.93	Oral Cavity
TCGA.CV.7255.01		N0	Stage IVA	T4a	G2	32	Female	1	2.1	Oral Tongue
TCGA.CV.7263.01		NX	Stage II	T2	G1	64	Male	1	18.4	Oral Cavity
TCGA.CV.7406.01		N0	Stage II	T2	GX	49	Male	1	57.42	Base of tongue
TCGA.CV.7407.01		NX	Stage II	T2	G2	67	Female	1	35.51	Floor of mouth
TCGA.CV.7411.01		N0	Stage IVA	T4a	G1	64	Female	1	89.26	Oral Cavity
TCGA.CV.7413.01		N0	Stage II	T2	G2	74	Female	1	9.66	Oral Cavity
TCGA.CV.7414.01		N2b	Stage IVA	T4a	G2	78	Male	1	0.46	Oral Cavity
TCGA.CV.7416.01			Stage IVA	T4a	GX	29	Female	1	25.07	Oral Cavity
TCGA.CV.7423.01		NX	Stage II	T2	G1	65	Male	1	100.49	Oral Cavity
TCGA.CV.7425.01		NX	Stage III	T3	G1	77	Female	1	56.44	Oral Cavity
TCGA.CV.7427.01		NX	Stage II	T2	G1	73	Female	1	156.37	Oral Cavity
TCGA.CV.7428.01		N2b	Stage IVA	T4a	G2	47	Male	1	54.89	Oral Cavity
TCGA.CV.7429.01		N2b	Stage IVA	T4a	G3	55	Male	1	3.52	Oral Cavity
TCGA.CV.7432.01		N0	Stage II	T2	G1	79	Male	1	84.43	Oral Cavity
TCGA.CV.7434.01		N1	Stage IVA	T4a	G2	64	Male	1	7.16	Oral Cavity
TCGA.CV.7435.01		N2b	Stage IVA	T3	G2	57	Female	1	153.75	Oral Cavity
TCGA.CV.7438.01		NX	Stage I	T1	G3	87	Female	1	6.37	Oral Tongue
TCGA.CV.7446.01		N2b	Stage IVA	T2	G2	66	Male	1	35.91	Oral Tongue
TCGA.CV.7568.01		NX	Stage IVA	T4a	GX	48	Female	1	30.45	Oral Cavity
TCGA.CV.A45P.01	M0	N0	Stage I	T1	G2	82	Female	0	20.99	Oral Tongue
TCGA.CV.A45Q.01					G1	69	Female	1	169.25	Oral Cavity
TCGA.CV.A45R.01	M0	N1	Stage III	T2	G1	46	Male	0	180.03	Oral Tongue
TCGA.CV.A45T.01	M0	N0		T1	G3	64	Female	1	159.53	Oral Tongue
TCGA.CV.A45U.01	M0	N2b	Stage IVA	T4	G1	59	Male	1	35.45	Oral Cavity
TCGA.CV.A45V.01	M0	N0	Stage IVA	T4	G1	87	Female	1	1.05	Oral Cavity
TCGA.CV.A45X.01	M0	N2b	Stage IVA	T2	G2	47	Male	1	6.5	Floor of mouth
TCGA.CV.A463.01	M0	N0	Stage IVA	T4a	G2	82	Female	1	0.76	Floor of mouth
TCGA.CV.A465.01	M0	N0	Stage III	T3	G1	24	Male	1	7.06	Oral Tongue
TCGA.CV.A468.01	M0	N2a	Stage IVA	T4a	G2	42	Male	1	15.24	Lip
TCGA.CV.A6JD.01					G3	82	Female	1	5.98	Floor of mouth
TCGA.CV.A6JE.01					G2	78	Male	0	35.32	Oral Cavity
TCGA.CV.A6JN.01					G1	53	Male	0	29.76	Oral Cavity
TCGA.CV.A6JO.01	M0	N2c	Stage IVA	T3	G2	69	Male	1	6.47	Oral Tongue
TCGA.CV.A6JT.01	M0	N0	Stage II	T2	G2	65	Male	0	27.99	Oral Tongue
TCGA.CV.A6JU.01	M0	N0	Stage IVB	T4b	G2	61	Female	0	3.61	Oral Tongue
TCGA.CV.A6JY.01	M0	N0	Stage IVA	T4a	G1	69	Male	0	21.22	Oral Cavity
TCGA.CV.A6JZ.01	M0	N0	Stage II	T2	G2	68	Male	0	23.46	Oral Cavity
TCGA.CV.A6K0.01	M0	N0	Stage I	T1	G3	58	Male	0	19.91	Oral Tongue
TCGA.CV.A6K2.01	M0	N0	Stage IVA	T4	G1	79	Male	1	10.41	Oral Cavity
TCGA.CX.7082.01		N2b	Stage IVA	T2	G2	82	Male	1	0.36	Oral Cavity
TCGA.CX.7085.01		N0	Stage I	T1	G2	77	Female	0	10.55	Oral Tongue
TCGA.CX.7086.01		N1	Stage III	T3	G2	53	Male	0	18.82	Floor of mouth
TCGA.CX.7219.01		N2c	Stage IVA	T4a	G2	47	Male	0	34.33	Floor of mouth
TCGA.CX.A4AQ.01	M0	N2b	Stage IVA	T2	G3	56	Male	0	51.08	Floor of mouth
TCGA.D6.6515.01		N0	Stage II	T2	G3	82	Female	1	13.24	Oral Tongue
TCGA.D6.6516.01		N0	Stage I	T1	G2	69	Male	0	25.39	Lip
TCGA.D6.6823.01		N0	Stage II	T2	G2	50	Male	0	23.03	Oral Tongue
TCGA.D6.6825.01		N0	Stage I	T1	G2	73	Male	0	16.13	Oral Tongue
TCGA.D6.6827.01		N0	Stage I	T1	G3	55	Female	0	18.66	Lip
TCGA.D6.8569.01	M0	N0	Stage II	T2	G2	52	Male	0	25.3	Oral Tongue
TCGA.D6.A4Z9.01	M0	N2	Stage IVA	T2	G2	59	Male	0	17.71	Oral Tongue
TCGA.D6.A4ZB.01	M0	N0	Stage III	T3	G2	61	Male	0	12.35	Oral Tongue
TCGA.D6.A6EM.01	M0	N1	Stage III	T2	G2	65	Female	0	7.62	Oral Tongue
TCGA.D6.A6EO.01	M0	N0	Stage IVA	T4a	G2	44	Male	0	24.93	Floor of mouth
TCGA.DQ.5624.01		NX		TX	G2	43	Female	0	58.41	Oral Tongue
TCGA.DQ.5625.01		NX		TX	G2	52	Female	1	37.22	Oral Tongue
TCGA.DQ.5630.01		NX		TX	G2	73	Male	0	33.84	Oral Tongue
TCGA.DQ.5631.01		NX		TX	G3	52	Male	1	18	Oral Tongue
TCGA.DQ.7591.01		NX		TX	G4	62	Male	0	20.43	Base of tongue
TCGA.DQ.7592.01		NX		TX	G2	57	Male	0	37.55	Oral Tongue
TCGA.F7.8489.01	M0	N0	Stage II	T2	G1	48	Male	0	21.62	Floor of mouth
TCGA.F7.A50G.01	M0	N1	Stage III	T3	G1	66	Male	0	20.24	Oral Tongue
TCGA.F7.A50J.01	M0	N0	Stage III	T3	G2	67	Female	0	31.11	Oral Tongue
TCGA.F7.A61S.01	M0	N0	Stage III	T3	G1	62	Male	0	18.92	Oral Tongue
TCGA.F7.A61V.01	M0	N0	Stage II	T2	G1	54	Male	0	24.93	Base of tongue
TCGA.F7.A61W.01	M0	N2b	Stage IVA	T2	G2	51	Male	0	0.46	Oral Tongue
TCGA.F7.A620.01	M0	N1	Stage III	T3	G1	47	Male	0	17.84	Base of tongue
TCGA.H7.7774.01		N0	Stage IVA	T4a	G2	75	Female	0	13.37	Oral Cavity
TCGA.H7.8502.01	M0	N2b	Stage IVA	T4a	G2	50	Male	0	15.05	Oral Cavity
TCGA.H7.A6C4.01	M0	N2b	Stage IVA	T2	G2	35	Female	1	NA	Oral Tongue
TCGA.HD.7831.01		N2	Stage IVA	T2	G2	74	Male	0	21.91	Oral Tongue
TCGA.HD.7832.01		N0	Stage IVA	T4a	G2	52	Male	0	27.46	Floor of mouth
TCGA.HD.8224.01	M0	N2c	Stage IVA	T3	G3	63	Male	1	14.65	Base of tongue
TCGA.HD.8314.01		N1	Stage III	T1	G4	58	Male	0	22.01	Base of tongue
TCGA.HD.8634.01	MX	N0	Stage I	T1	G2	51	Female	1	12.65	Oral Tongue
TCGA.HD.8635.01	MX	N1	Stage III	T1	G2	61	Female	0	22.83	Oral Tongue
TCGA.HD.A633.01	MX	N0	Stage IVA	T4a	G2	74	Male	0	13.83	Oral Cavity
TCGA.HD.A6HZ.01	MX	N1	Stage III	T2	G2	79	Female	0	3.65	Oral Tongue
TCGA.HD.A6I0.01	MX	N1	Stage IVA	T4a	G1	56	Male	0	6.9	Oral Cavity
TCGA.HL.7533.01					G3	65	Male	0	34.72	Oral Cavity
TCGA.IQ.A61E.01	MX	N0	Stage III	T3	G2	55	Female	0	37.68	Oral Tongue
TCGA.IQ.A61G.01	MX	N2c	Stage IVA	T4a	G2	57	Male	0	11.83	Floor of mouth
TCGA.IQ.A61H.01	MX	N0	Stage II	T2	G2	76	Male	0	37.39	Oral Tongue
TCGA.IQ.A61J.01	M0	N2b	Stage IVA	T2	G1	54	Male	0	33.54	Oral Tongue
TCGA.IQ.A6SG.01	M0	N0	Stage III	T3	G2	61	Female	0	19.02	Oral Tongue
TCGA.IQ.A6SH.01	M0	N1	Stage III	T2	G1	55	Male	0	15.47	Oral Tongue
TCGA.KU.A66T.01	MX	N0	Stage IVA	T4	G2	53	Female	0	18.13	Floor of mouth
TCGA.KU.A6H8.01	M0	N2b	Stage IVA	T2	G3	41	Male	1	10.74	Oral Tongue
TCGA.MT.A51X.01	M0	N2b	Stage IVA	T1	G1	30	Male	0	7.95	Oral Tongue
TCGA.MT.A67A.01	MX	N0	Stage I	T1	G2	85	Female	0	30.03	Oral Tongue
TCGA.MT.A67D.01	M0	N0	Stage II	T2	G2	55	Male	0	1.84	Floor of mouth
TCGA.MT.A67F.01	MX	N0	Stage IVA	T4	G2	60	Female	0	12.61	Oral Cavity
TCGA.MT.A7BN.01			Stage IVA		G3	74	Male	0	15.41	Floor of mouth
TCGA.MZ.A6I9.01					G2	68	Male	1	16.06	Base of tongue
TCGA.MZ.A7D7.01	MX	N2b	Stage IVA	T3		51	Male	0	17.97	Base of tongue
TCGA.P3.A5QA.01	MX	NX	Stage I	T1	G3	41	Male	0	71.68	Oral Tongue
TCGA.P3.A5QE.01	MX	N1	Stage III	T2	G2	49	Male	0	51.22	Base of tongue
TCGA.P3.A6T0.01	MX	N0	Stage IVA	T4a	G2	47	Female	0	18.99	Floor of mouth
TCGA.P3.A6T3.01	MX	N2	Stage IVA	T3	G2	49	Male	1	18.96	Oral Cavity
TCGA.P3.A6T4.01	MX	N1	Stage IVA	T4a	G2	54	Male	1	2.04	Floor of mouth
TCGA.P3.A6T7.01	MX	N2b	Stage IVA	T3	G2	55	Male	1	16	Floor of mouth
TCGA.P3.A6T8.01	MX	N2	Stage IVA	T4a	G3	54	Male	0	13.14	Floor of mouth
TCGA.QK.A64Z.01	MX	NX	Stage IVA	T4	G1	79	Female	1	21.06	Hard Palate
TCGA.QK.A652.01	MX	N1	Stage III	T1	G2	60	Male	0	21.19	Oral Tongue
TCGA.QK.A6II.01	M0	N2c	Stage IVA	T4a	G2	52	Male	1	9.33	Floor of mouth
TCGA.QK.A6IJ.01	M0	N1	Stage III	T2	G3	71	Male	0	12.71	Floor of mouth
TCGA.QK.A6VB.01	M0	N0	Stage IVA	T4a	G2	66	Male	0	21.06	Floor of mouth
TCGA.QK.A8Z7.01	M0	N2c	Stage IVA	T4a		59	Male	0	12.88	Floor of mouth
TCGA.QK.A8Z9.01	M0	N2b	Stage IVA	T4a	G2	56	Male	1	14.75	Floor of mouth
TCGA.QK.AA3K.01	MX	N2b	Stage IVA	T3	G2	60	Male	0	8.31	Oral Tongue
TCGA.RS.A6TO.01	M0	N2c	Stage IVA	T4	G2	82	Female	1	12.71	Oral Cavity
TCGA.T2.A6WX.01					G1	73	Female	1	6.87	Oral Tongue
TCGA.T2.A6WZ.01		N2b		T3	G2	53	Male	1	15.9	Oral Tongue
TCGA.T3.A92N.01	MX	N2c	Stage IVA	T2	G3	79	Male	1	3.12	Floor of mouth
TCGA.UF.A719.01	M0	N0	Stage II	T2	G1	54	Male	0	54.63	Floor of mouth
TCGA.UF.A71A.01	M0	N2c	Stage IVA	T4a	G1	67	Male	1	2.83	Floor of mouth
TCGA.UF.A71E.01	M0	N0	Stage IVA	T4a	G3	63	Male	1	49.41	Floor of mouth
TCGA.UF.A7JC.01	M0	N2b	Stage IVA	T3	G1	42	Male	1	17.94	Floor of mouth
TCGA.UF.A7JO.01	M0	N0	Stage IVA	T4a	G2	79	Female	1	20.73	Floor of mouth
TCGA.UF.A7JS.01	M0	N2b	Stage IVA	T4a	G2	59	Male	1	22.34	Oral Tongue
TCGA.UF.A7JT.01	M0	N0	Stage IVA	T4a	G3	72	Female	1	32.62	Floor of mouth
TCGA.UP.A6WW.01					G2	58	Male	0	17.02	Oral Tongue
TCGA.WA.A7GZ.01		N0		T2	G2	58	Male	1	20.53	Floor of mouth
TCGA.WA.A7H4.01		N0	Stage II	T2	G3	69	Male	0	14.55	Oral Tongue
