# Supplementary material for: Identification and Validation of a Lipid Metabolism-Related Gene Signature for Predicting Prognosis and Immunotherapy Response in Oral Squamous Cell Carcinoma
Source: Metabolites. 2026 Jun 28;16(7):455. doi: 10.3390/metabo16070455 (PMC13414059; doi:10.3390/metabo16070455)
Supplement: Supplementary file 1 [file metabolites-16-00455-s001.zip › metabolites-4334953-Table S2.xlsx]

## Sheet: Sheet1
Table S2. Detailed information of lipid metabolism genes associated with OSCC survival.
Gene	Hazard Ratio (HR)	HR.95L	HR.95H	P-value
CYP19A1	17.9065	4.0926	78.3467	0.000127509
CHAT	3.01964	1.69221	5.38836	0.000183792
HADHB	1.02573	1.0116	1.04005	0.000330166
MED24	1.10254	1.04522	1.16301	0.000338881
SAMD8	1.1357	1.05704	1.22022	0.000511444
HDAC3	1.08632	1.03477	1.14044	0.000843475
PCK1	3.24626	1.5811	6.66512	0.00133605
CGA	91.4831	5.65898	1478.91	0.00146938
NEU1	1.04767	1.01602	1.0803	0.00292245
CDK8	1.15226	1.04657	1.26862	0.00388526
CSNK2A2	1.05122	1.01554	1.08816	0.00457557
GDE1	1.05535	1.01651	1.09567	0.00486182
ELOVL6	1.15391	1.04341	1.27612	0.00531393
DGKG	1.58662	1.14566	2.1973	0.00546223
INSIG2	1.08268	1.02328	1.14553	0.00579445
HADHA	1.01472	1.00417	1.02537	0.00612259
MTMR6	1.12514	1.03326	1.22519	0.00667108
DHCR7	1.00478	1.00126	1.00831	0.00778913
PTGES3	1.0074	1.00194	1.01289	0.00786504
ARF3	1.01958	1.00509	1.03428	0.00792878
CERS5	1.11941	1.02954	1.21712	0.00824723
CDK4	1.01891	1.00482	1.03319	0.00834931
MSMO1	1.00969	1.00239	1.01704	0.00919651
ARF1	1.00698	1.00159	1.01239	0.0110956
ORMDL3	1.033	1.00736	1.05929	0.0113501
KDSR	1.07594	1.01604	1.13938	0.0122726
PEX11A	1.32986	1.06381	1.66244	0.012311
CDIPT	1.0276	1.00582	1.04985	0.0127521
PCTP	1.16599	1.03213	1.31722	0.013581
KPNB1	1.02228	1.00441	1.04048	0.0143531
AGPAT3	1.08012	1.0154	1.14896	0.0144973
STARD4	1.06342	1.01221	1.11722	0.014604
SPTSSA	1.01403	1.00269	1.02549	0.0151766
LPIN2	0.882904	0.7977	0.977208	0.016162
PIP5K1A	1.04969	1.00877	1.09226	0.0168228
ETNPPL	7.54888	1.4227	40.0545	0.0175955
SC5D	1.03163	1.00542	1.05852	0.0177016
PTDSS1	1.01799	1.00297	1.03323	0.0187549
PITPNB	1.02922	1.00392	1.05515	0.0233279
SPTLC1	1.02742	1.00364	1.05176	0.0235445
PITPNM3	0.884644	0.795236	0.984104	0.0241505
ALB	1.06849	1.00854	1.132	0.0245373
CCNC	1.03849	1.00476	1.07336	0.0249864
FITM2	1.22038	1.02465	1.45349	0.0255466
B3GALNT1	1.08347	1.00973	1.1626	0.025802
PLA2G10	4.61431	1.20157	17.7201	0.0259178
ADIRF	2.7e-38	2.12e-71	3.43e-05	0.0261302
PNPLA5	9.41604	1.29879	68.2651	0.0265125
AGMO	1.71914	1.06193	2.78306	0.0274926
RAN	1.00638	1.00067	1.01212	0.0285088
SAR1B	1.13456	1.01295	1.27077	0.0290834
VAPA	1.0383	1.00374	1.07405	0.0295629
PIP4K2B	1.03259	1.00291	1.06314	0.0311229
LTA4H	1.02479	1.00217	1.04792	0.0314954
CYP8B1	0.0070021	7.52e-05	0.651772	0.0319506
STARD3NL	1.04438	1.0034	1.08703	0.0334873
HEXA	1.08823	1.00635	1.17678	0.0341331
MORC2	1.05431	1.00385	1.10732	0.0345734
BCHE	1.0319	1.00212	1.06256	0.0355988
SEC24B	1.05973	1.00388	1.1187	0.0357308
SMPD4	1.05829	1.00349	1.11607	0.0367495
UGT8	1.06008	1.00347	1.11988	0.0371963
CYP27A1	0.968826	0.940163	0.998363	0.0387434
HEXB	1.03187	1.00129	1.06338	0.0409268
SPHK1	0.98161	0.964269	0.999263	0.0412459
PTGR1	1.00444	1.00014	1.00875	0.0428493
PRKAG2	1.14447	1.0032	1.30562	0.0446916
LCLAT1	1.09033	1.00184	1.18663	0.0452282
CERS2	1.02056	1.00036	1.04117	0.0460301
ALOX12B	0.988643	0.977605	0.999806	0.0461786
SLCO1B3	1.07127	1.00013	1.14748	0.0495731
SLCO1B1	3.43371	0.989195	11.9191	0.0520338
HSD17B7	1.20692	0.997886	1.45974	0.0526036
ALOX15	1.02847	0.999627	1.05814	0.0530777
EHHADH	1.07381	0.998821	1.15444	0.0538524
RAB14	1.01611	0.999713	1.03277	0.0541878
PPP1CC	1.02825	0.999406	1.05792	0.054979
PCCB	1.05801	0.998743	1.12079	0.0552146
PI4K2A	1.04	0.999007	1.08267	0.0559347
FHL2	1.01884	0.999488	1.03858	0.0564344
MED1	1.03424	0.998844	1.07088	0.0581146
TNFAIP8L3	0.931512	0.865147	1.00297	0.0599181
SQLE	1.00753	0.999675	1.01545	0.0602909
ACAA1	0.913102	0.830368	1.00408	0.0606616
AGPAT1	1.03718	0.998255	1.07763	0.0614167
SGMS1	1.06602	0.996758	1.1401	0.0621505
TPTE2	3.17663	0.940571	10.7286	0.0627019
TRIB3	1.02069	0.998832	1.04302	0.0637189
AGPS	1.03703	0.997198	1.07845	0.0688306
ARSI	1.01492	0.998847	1.03125	0.0690185
FDX1	1.09038	0.993278	1.19698	0.0690266
TBL1XR1	1.01758	0.998605	1.03692	0.0695846
HSD17B11	1.03915	0.996719	1.0834	0.0709983
ELOVL5	1.01499	0.998704	1.03154	0.0714253
ACOX3	0.92804	0.85545	1.00679	0.0723133
PLA2G12A	1.11393	0.989437	1.25408	0.0743677
PNPLA6	0.943673	0.885407	1.00577	0.0745934
STARD3	1.00813	0.999134	1.01721	0.0766506
MED8	0.968594	0.934794	1.00362	0.0782813
AGPAT4	1.11233	0.988019	1.25228	0.0783032
RUFY1	1.07158	0.991592	1.15802	0.0807015
SUMO2	1.0114	0.998568	1.0244	0.0818661
PIK3CA	1.05346	0.992841	1.11778	0.0850035
CUBN	0.018859	0.000201249	1.76726	0.0865021
NSDHL	1.01339	0.998068	1.02895	0.0870422
TXNRD1	1.00614	0.999102	1.01322	0.0874656
GGPS1	1.06472	0.990665	1.14431	0.0882001
PLBD1	0.989322	0.977162	1.00163	0.0888695
LPCAT4	1.01928	0.996916	1.04216	0.0915813
MED29	1.02615	0.995732	1.0575	0.0926934
CYP2E1	0.719721	0.489881	1.0574	0.0938132
ALOXE3	0.967907	0.931641	1.00558	0.0941032
PIK3R3	0.925898	0.845724	1.01367	0.0956949
HSD17B8	1.0179	0.996574	1.03968	0.100526
MBOAT7	1.02305	0.995582	1.05127	0.100782
HAO2	0.0302641	0.00045962	1.99276	0.101585
PLA2G2F	0.916229	0.824376	1.01832	0.104544
HILPDA	1.0072	0.998455	1.01603	0.106823
GPD1L	1.03604	0.992259	1.08174	0.108017
CHKB	0.787756	0.587975	1.05542	0.109921
INSIG1	1.01347	0.996962	1.03025	0.110309
ZNF638	1.07798	0.983043	1.18209	0.110403
MECR	1.09071	0.980176	1.21371	0.111229
CRAT	1.01885	0.995542	1.04271	0.113734
CEPT1	1.18883	0.959019	1.47371	0.114526
PITPNM1	1.02444	0.994108	1.0557	0.115344
ACSL3	1.02972	0.992648	1.06817	0.117468
HSD17B12	1.02236	0.994359	1.05115	0.118591
INPPL1	1.01678	0.995613	1.0384	0.121053
SGMS2	1.05579	0.985724	1.13084	0.121241
NR1D1	1.01348	0.996413	1.03085	0.122251
GPX4	0.996511	0.992095	1.00095	0.122931
CERS6	1.03716	0.989953	1.08663	0.12475
HMGCLL1	236.193	0.215529	258837	0.125961
SIN3A	1.06244	0.983075	1.14821	0.126255
HMGCL	1.06729	0.981803	1.16023	0.1263
ABHD4	1.01943	0.994469	1.04502	0.128139
ACAT1	1.06515	0.981919	1.15543	0.128412
SLC25A17	1.06287	0.981734	1.15071	0.132336
ACSL1	1.01399	0.995759	1.03256	0.133393
ACOT13	1.04594	0.986265	1.10923	0.133992
HADH	1.01859	0.994279	1.04349	0.135063
ABCC3	1.03434	0.989489	1.08123	0.135489
AGK	1.10007	0.970567	1.24685	0.135581
TSPO	0.998096	0.995594	1.0006	0.136795
IDI1	1.01665	0.994747	1.03903	0.137301
MOGAT1	0.000228596	3.26e-09	16.0499	0.140899
CYP4A11	0.000135511	9.39e-10	19.5553	0.141717
EBF1	0.832105	0.650376	1.06461	0.143756
INPP5J	0.805628	0.60251	1.07722	0.144804
PHYH	1.04188	0.985909	1.10103	0.145319
SLC44A5	1.07437	0.975184	1.18364	0.146649
CH25H	1.02419	0.991593	1.05786	0.1475
PIK3CG	0.828479	0.64161	1.06977	0.149077
NUDT19	1.03715	0.986996	1.08985	0.149193
HSD11B1	1.06374	0.978071	1.15691	0.149195
GPD2	1.01758	0.993733	1.04201	0.149739
AGPAT2	1.00436	0.998421	1.01033	0.150574
SLC10A1	0.0036172	1.67e-06	7.83606	0.151395
ACER1	0.942124	0.868151	1.0224	0.15301
NFKB1	1.02327	0.99135	1.05623	0.154812
ACP6	1.33406	0.894962	1.98859	0.157036
STAR	0.898164	0.773808	1.04251	0.157802
GC	1.9083	0.778101	4.68012	0.158005
PLA2G4E	0.991328	0.97937	1.00343	0.159573
CYP7B1	0.939804	0.861157	1.02563	0.163816
ASAH2	17.3474	0.311408	966.358	0.164173
ENPP6	0.659857	0.366367	1.18846	0.166104
GLA	1.01837	0.992314	1.0451	0.168688
MED7	1.1353	0.94717	1.36081	0.169814
HSD17B4	1.03876	0.983862	1.09672	0.169859
BAAT	29.6338	0.228822	3837.76	0.172049
PECR	1.19142	0.926016	1.5329	0.173143
SGPL1	1.02382	0.989692	1.05912	0.173552
SBF1	0.978067	0.947104	1.01004	0.176654
MED30	1.02714	0.987977	1.06785	0.176992
MED15	1.00755	0.996582	1.01863	0.178081
ALOX15B	0.989387	0.974116	1.0049	0.178831
APOA2	1.10401	0.955191	1.27603	0.180434
PPARG	1.09738	0.957537	1.25765	0.181518
ESYT2	1.01738	0.991875	1.04354	0.183454
LIPE	0.868516	0.705516	1.06918	0.183764
PLA2G2E	0.048095	0.000542504	4.26381	0.184773
LYPLA2	1.00792	0.996231	1.01974	0.185021
STARD10	0.989639	0.974511	1.005	0.185146
ESYT3	0.768019	0.519179	1.13613	0.186452
CYP1B1	1.01288	0.993819	1.03231	0.186713
CYP11B1	1.93e-08	6.61e-20	5659.68	0.187342
ACLY	1.00921	0.995521	1.02309	0.188226
OSBPL5	1.08073	0.962473	1.21352	0.189161
PLA2G4A	0.985452	0.964104	1.00727	0.189688
ARSJ	1.02889	0.985997	1.07364	0.189903
AGT	1.02267	0.988448	1.05808	0.196745
CDK19	0.911029	0.79078	1.04956	0.196992
MTF1	0.937255	0.849214	1.03442	0.197921
ACADL	1.49334	0.810194	2.75251	0.198677
ACSL5	1.02153	0.988823	1.05531	0.199517
SPTLC2	0.970173	0.926213	1.01622	0.200581
PRKACA	1.02363	0.987656	1.06092	0.200715
DPEP2	0.733827	0.456619	1.17932	0.201055
ACAD11	0.0768103	0.00149995	3.93334	0.20125
PNPLA4	1.04262	0.977798	1.11174	0.202527
PIK3R2	0.596188	0.268115	1.3257	0.204628
PLA2G2A	0.995408	0.988338	1.00253	0.205696
INPP5D	0.946313	0.868669	1.0309	0.206466
ACAA2	0.94748	0.871253	1.03038	0.207413
GPS2	0.769544	0.509618	1.16204	0.21285
MGLL	0.978629	0.945909	1.01248	0.213095
SLC44A1	1.01471	0.991633	1.03832	0.213459
MED4	1.02233	0.987239	1.05868	0.215205
ELOVL1	0.994081	0.984787	1.00346	0.215477
FABP2	3.43e-08	5.27e-20	22381.6	0.215601
HSD3B1	2.57041	0.571089	11.5692	0.218678
GPX2	1.00065	0.999613	1.00168	0.219987
PTGIS	1.03304	0.980716	1.08816	0.220304
OSBPL10	1.13025	0.928833	1.37534	0.221441
ORMDL1	1.0351	0.97938	1.094	0.221704
UBE2I	1.03664	0.978481	1.09826	0.221888
HSD3B7	0.964686	0.910577	1.02201	0.222182
GPD1	1.0517	0.969564	1.14079	0.224382
FABP4	1.00026	0.99984	1.00068	0.224796
MED28	1.07535	0.956323	1.2092	0.224823
ARNT2	0.957863	0.89328	1.02712	0.226759
PI4K2B	0.96843	0.919217	1.02028	0.227991
DGAT1	1.02302	0.985825	1.06162	0.228434
ACSL4	1.01716	0.989359	1.04575	0.228822
CD36	1.01378	0.991415	1.03664	0.229239
ACOT7	1.01072	0.993288	1.02846	0.229626
PON2	1.01285	0.991921	1.03423	0.230671
PCCA	1.10787	0.936345	1.31081	0.232637
PRKACG	1.52e-06	3.93e-16	5865.29	0.23421
OSBP	1.0233	0.985103	1.06297	0.235375
PLEKHA6	1.08864	0.945923	1.25288	0.236198
GLB1	1.02526	0.983636	1.06866	0.238086
ACBD6	1.06461	0.958934	1.18192	0.240491
RXRA	1.0159	0.989286	1.04323	0.244154
THRAP3	1.0117	0.991998	1.03179	0.246368
CERS4	0.985961	0.962664	1.00982	0.246534
PIP4K2C	1.01141	0.992182	1.03102	0.246589
PLA2G2C	5.3e-07	1.27e-17	22123.6	0.246795
RGL1	0.951649	0.875035	1.03497	0.247156
PLIN3	0.996083	0.989472	1.00274	0.248076
HMGCS1	1.00391	0.997276	1.01059	0.248683
FAM120B	1.05439	0.963653	1.15366	0.248696
PIK3R5	0.86326	0.672268	1.10851	0.249114
PLA2G15	1.04421	0.969994	1.12411	0.250117
TGFB1	1.00496	0.99651	1.01349	0.250673
INPP5E	1.04305	0.970176	1.12141	0.254015
LPCAT3	1.03767	0.973089	1.10654	0.259352
MED27	1.0161	0.988275	1.0447	0.259593
PRKAB2	1.03141	0.977406	1.08841	0.259677
PPP1CB	1.00518	0.996183	1.01426	0.260039
MED16	0.973367	0.92833	1.02059	0.264077
PLD4	0.822209	0.582273	1.16101	0.266158
ACADM	1.03006	0.977378	1.08559	0.26883
SLC2A4	1.04743	0.964523	1.13747	0.2707
PIK3R6	0.743889	0.439197	1.25996	0.271131
DGKI	0.641397	0.289296	1.42204	0.274289
CYP2D6	0.624911	0.268472	1.45458	0.275416
CYP51A1	1.07476	0.943978	1.22365	0.276129
MED13	1.0311	0.975093	1.09032	0.282495
PLA2G6	0.89632	0.73373	1.09494	0.283796
ARSF	1.48719	0.717008	3.08469	0.286311
NR1H3	0.955426	0.878581	1.03899	0.286487
PPT2	1.06118	0.951278	1.18377	0.2871
AHRR	0.815222	0.559246	1.18836	0.288028
SCP2	1.03185	0.973787	1.09337	0.288694
ALOX12	0.986923	0.963125	1.01131	0.290533
FAAH2	0.959108	0.887573	1.03641	0.291102
OSBPL3	1.04033	0.966524	1.11978	0.292278
CYP46A1	0.125459	0.00263309	5.97779	0.292361
CYP4A22	0.00178289	1.35e-08	235.276	0.292712
HTD2	388.035	0.00573319	2.62631e+07	0.293519
ACOX1	1.03763	0.968459	1.11175	0.293943
PISD	1.03165	0.973281	1.09352	0.294373
PLD2	0.988787	0.968121	1.00989	0.295365
HSD17B13	1.06478	0.944568	1.2003	0.304436
DGKB	4.0246	0.279496	57.9522	0.306207
LBR	1.01647	0.984785	1.04918	0.311916
LPGAT1	1.03139	0.971116	1.0954	0.314431
LPCAT1	0.9892	0.968465	1.01038	0.315068
PLEKHA3	1.17363	0.858371	1.60468	0.315805
PPARGC1A	1.09657	0.91558	1.31333	0.316517
CRLS1	1.02712	0.974368	1.08273	0.319866
SPHK2	0.882918	0.690385	1.12914	0.321108
GDPD3	0.98419	0.953469	1.0159	0.324673
SLC22A5	1.23143	0.813601	1.86383	0.324897
ESYT1	1.00727	0.992845	1.02191	0.324992
LSS	1.02104	0.979529	1.0643	0.325514
LEP	1.09109	0.916763	1.29856	0.326344
MTMR7	0.560269	0.175721	1.78636	0.327446
PPT1	1.0044	0.995611	1.01326	0.327711
PLEKHA1	1.04834	0.953557	1.15255	0.328856
PMVK	0.996338	0.988986	1.00375	0.331692
PHOSPHO1	0.829481	0.568107	1.21111	0.332983
MID1IP1	1.01408	0.985747	1.04322	0.333569
SGPP2	1.00704	0.992819	1.02146	0.333767
FABP3	1.00377	0.996141	1.01145	0.333818
MED21	1.02015	0.979587	1.0624	0.335175
PLA2G4B	0.725117	0.377037	1.39454	0.335407
GK2	519.818	0.00152861	176768526	0.335903
SCD	1.00095	0.999015	1.00288	0.336863
CYP1A2	0.00461535	7.85e-08	271.231	0.337086
ACSBG2	0.0252979	1.37e-05	46.699	0.337931
PPARGC1B	0.852819	0.615069	1.18247	0.339677
PCYT1A	1.0136	0.985864	1.04211	0.340025
OSBPL9	1.03632	0.962912	1.11531	0.341256
SMPD3	0.920053	0.774849	1.09247	0.341704
NEU2	0.891412	0.70202	1.1319	0.345542
ACSF2	1.05004	0.948709	1.1622	0.345643
CYP2C19	0.00812654	3.48e-07	189.528	0.348298
FAR2	0.884665	0.68462	1.14316	0.348777
NCOA2	0.965476	0.896619	1.03962	0.352024
SEC24C	1.01767	0.980769	1.05597	0.352585
PLA2G4D	0.978385	0.934228	1.02463	0.353732
CYP1A1	0.93015	0.797929	1.08428	0.354648
CPNE3	1.00899	0.990032	1.02832	0.354976
PLA2G5	0.751707	0.409673	1.3793	0.356746
HPGDS	0.831178	0.559735	1.23426	0.359333
ELOVL2	0.84167	0.581202	1.21887	0.361583
MFSD2A	0.983034	0.94732	1.0201	0.364807
MED6	1.04553	0.949289	1.15153	0.366159
CSNK2A1	1.01348	0.984352	1.04346	0.368209
PLA2G2D	0.945663	0.837022	1.06841	0.369569
MLYCD	1.39121	0.674961	2.8675	0.370939
CDS2	1.04448	0.949401	1.14908	0.371493
LYPLA1	1.00703	0.991573	1.02273	0.374671
PIAS4	0.962011	0.883086	1.04799	0.375212
GALC	1.04694	0.945902	1.15877	0.375676
MTMR3	0.773425	0.438057	1.36555	0.375719
GGT5	0.980157	0.937368	1.0249	0.378836
ACHE	1.01926	0.976653	1.06373	0.381216
NCOA3	1.01389	0.982948	1.0458	0.383087
ARV1	1.02507	0.969359	1.08398	0.385139
OCRL	1.02819	0.965633	1.09481	0.385337
FAR1	1.01765	0.978084	1.05883	0.387121
ABCD1	1.02043	0.974647	1.06837	0.387836
POMC	0.984278	0.949305	1.02054	0.390607
PPP1CA	1.00172	0.997792	1.00567	0.390996
GNPAT	1.01785	0.977476	1.05989	0.391599
ENPP7	8.73632	0.0606427	1258.57	0.392703
FADS2	0.987173	0.958272	1.01695	0.394472
SUMF1	1.04171	0.947784	1.14495	0.396639
MTMR10	0.926519	0.776337	1.10575	0.397636
CERK	0.98347	0.94621	1.0222	0.397653
TNFAIP8L1	1.03713	0.9528	1.12891	0.399513
ACOT12	2.07271	0.378759	11.3426	0.400654
ME1	1.00515	0.993173	1.01727	0.400953
PRKD2	1.01606	0.978929	1.05461	0.401535
PLA2G4C	0.931261	0.788091	1.10044	0.403054
GDPD5	0.901848	0.707876	1.14897	0.403104
HSD17B2	1.08097	0.900017	1.29831	0.404856
OSBPL6	0.861037	0.605335	1.22475	0.405269
ACSM6	0.000309507	1.6e-12	59706.7	0.406449
MMAA	1.17739	0.799027	1.73492	0.409015
ACOXL	2.60563	0.265805	25.5425	0.410914
MED9	1.08692	0.890868	1.32613	0.411474
PIK3C2B	0.949806	0.83957	1.07452	0.413279
ACER3	1.02093	0.971444	1.07294	0.413817
CROT	1.02765	0.962574	1.09712	0.413879
LHB	0.928761	0.777095	1.11003	0.416541
ABCC1	1.00292	0.995829	1.01007	0.420361
DGAT2L6	0.00187874	4.3e-10	8198.99	0.420993
CYP27B1	1.01796	0.974657	1.06319	0.422201
SCD5	1.01348	0.98085	1.04721	0.422491
EGR2	0.987388	0.957178	1.01855	0.423401
BMX	0.837742	0.542835	1.29287	0.423875
GBA	1.01876	0.973344	1.06629	0.424438
BDH2	1.0419	0.941673	1.15279	0.426407
PIK3R1	0.979176	0.92966	1.03133	0.426709
CEBPD	0.99701	0.989639	1.00444	0.429051
ARSA	0.99102	0.969099	1.01344	0.429294
CAV1	1.00071	0.998948	1.00248	0.429799
HSD3B2	2.55e-05	9.5e-17	6.83071e+06	0.430788
MAPKAPK2	0.994536	0.981037	1.00822	0.431947
MCEE	0.960266	0.867522	1.06292	0.433988
ACSF3	0.891485	0.667933	1.18986	0.435496
ALDH3B1	1.04863	0.930377	1.18191	0.436663
NFYC	0.974076	0.911592	1.04084	0.437445
INPP4A	1.09015	0.876397	1.35605	0.438246
HMGCR	1.00806	0.987715	1.02883	0.440258
UGCG	1.00513	0.992124	1.0183	0.441366
AKR1B15	0.987079	0.954906	1.02034	0.44177
NFYB	1.03745	0.944221	1.13988	0.444114
MED31	1.03159	0.952272	1.11752	0.446073
MED25	0.971599	0.901891	1.04669	0.448138
CDS1	1.01619	0.974645	1.05951	0.45074
PRKAA2	1.03642	0.94423	1.1376	0.451711
CPTP	0.991004	0.96794	1.01462	0.451929
PLEKHA5	0.956369	0.851404	1.07427	0.451991
AWAT2	0.0453683	1.31e-05	156.551	0.456788
CYP4F8	0.0393547	7.55e-06	205.087	0.458775
PNPLA3	0.864275	0.587527	1.27138	0.458871
FITM1	1.01354	0.977894	1.05049	0.461564
FAAH	1.01928	0.968438	1.07279	0.46451
CPT2	1.03313	0.946701	1.12744	0.464674
CPT1B	0.846291	0.540978	1.32391	0.464792
PTPN13	0.9913	0.968229	1.01492	0.467059
SMPD2	0.975694	0.913	1.04269	0.467723
ACOT6	0.00615953	6.66e-09	5697.57	0.467737
NCOA6	1.0191	0.968217	1.07265	0.469096
LCAT	0.960012	0.859568	1.07219	0.469221
SYNJ1	0.901834	0.680866	1.19452	0.471205
MTMR9	0.897642	0.669059	1.20432	0.471446
SULT2A1	0.163224	0.00114497	23.2686	0.473801
ACER2	1.03538	0.941365	1.13878	0.474099
PLEKHA8	1.12817	0.810325	1.57069	0.475057
CERS1	1.75755	0.372847	8.28485	0.475944
PTGS1	0.995319	0.982548	1.00826	0.476371
PIK3R4	1.01846	0.968382	1.07112	0.477089
LPIN1	0.931636	0.766023	1.13305	0.478262
MCAT	0.978688	0.922096	1.03875	0.478411
DGKH	1.06952	0.887601	1.28872	0.479865
THRSP	0.66376	0.212254	2.07572	0.481104
TM7SF2	0.989653	0.961344	1.0188	0.482438
SMARCD3	1.03405	0.940961	1.13635	0.486637
AMACR	0.920608	0.728835	1.16284	0.487627
RAB5A	0.987764	0.953772	1.02297	0.490774
SLC25A1	1.00269	0.995035	1.01041	0.491917
PON3	1.04651	0.919031	1.19167	0.49276
ABHD3	0.976369	0.911874	1.04543	0.492791
DHCR24	1.001	0.998132	1.00388	0.494483
ARSK	1.09874	0.8369	1.44251	0.497775
GK	0.931577	0.758891	1.14356	0.498043
GM2A	1.00176	0.996684	1.00685	0.49811
DGKE	1.16073	0.75353	1.78798	0.498925
DGKA	1.01471	0.972453	1.0588	0.501055
PTGS2	0.997073	0.988589	1.00563	0.501386
FABP6	1.00604	0.988484	1.02392	0.502359
GDPD1	1.19444	0.710372	2.00836	0.502762
ABCB11	1.76373	0.334367	9.30334	0.503638
B4GALNT1	1.04286	0.921921	1.17967	0.504557
GPAM	1.10726	0.819963	1.49521	0.506183
PLD3	1.00269	0.994731	1.01072	0.508649
RORA	0.938144	0.776157	1.13394	0.5091
SLC44A4	0.979577	0.921348	1.04149	0.509296
HACL1	1.03616	0.932379	1.1515	0.509446
CBR4	1.04776	0.911697	1.20412	0.510963
NCOR2	1.01031	0.97968	1.0419	0.513679
PIK3CB	1.02406	0.952984	1.10044	0.517121
MED11	0.981194	0.926409	1.03922	0.5172
NDUFAB1	1.00366	0.992621	1.01481	0.517664
SREBF1	1.00406	0.991807	1.01646	0.51808
CYP2C8	0.45599	0.0418905	4.96358	0.519131
TGS1	1.01353	0.972817	1.05594	0.520652
MED17	1.02318	0.953636	1.0978	0.523406
NEU4	0.816317	0.43752	1.52307	0.523609
ANGPTL4	0.997093	0.988178	1.00609	0.525233
CERS3	1.00534	0.988924	1.02203	0.525914
FA2H	1.02825	0.943283	1.12086	0.526706
ALOX5	0.981987	0.92806	1.03905	0.528186
ACOT11	0.961344	0.850221	1.08699	0.529322
FABP7	0.788874	0.375547	1.65711	0.531163
ACACA	1.01927	0.959657	1.08258	0.534844
OXCT2	1.24694	0.619478	2.50996	0.536371
ECHS1	1.00203	0.995605	1.0085	0.536593
WNT10B	0.960162	0.8438	1.09257	0.537389
CSNK1G2	0.991149	0.9635	1.01959	0.537943
MBTPS2	1.06419	0.872153	1.29851	0.540053
GPAT2	1.05678	0.884857	1.2621	0.54213
MOGAT3	0.366548	0.0145073	9.26136	0.542459
INPP4B	1.04093	0.914654	1.18465	0.543201
PIK3CD	0.983037	0.929972	1.03913	0.545665
OLAH	0.784621	0.356797	1.72544	0.546328
LGMN	1.0036	0.991944	1.0154	0.546393
DPEP3	0.645435	0.154609	2.69445	0.548171
HMGCS2	0.911814	0.673891	1.23374	0.549564
PLA2G3	0.990875	0.961429	1.02122	0.551458
PI4KA	1.01377	0.968899	1.06073	0.553711
PON1	3.5869	0.0510113	252.215	0.55611
TNFAIP8L2	0.977123	0.904621	1.05544	0.556296
MED20	0.985306	0.937835	1.03518	0.556799
ALDH3A2	1.00473	0.988995	1.02072	0.557766
WNT1	2.22037	0.151985	32.4379	0.55989
CYP3A4	0.446815	0.0297639	6.7076	0.559966
DEGS1	0.997274	0.988127	1.00651	0.561559
ECI2	1.01581	0.963318	1.07116	0.562295
SGPP1	0.983805	0.93086	1.03976	0.562949
ABCB4	0.644846	0.145819	2.85167	0.562974
EPHX2	0.98348	0.928932	1.04123	0.567208
ALDH3B2	0.998699	0.994236	1.00318	0.568952
VAPB	1.02038	0.951757	1.09396	0.569991
SLC27A5	1.04755	0.89152	1.2309	0.572371
ACOT1	0.938768	0.752706	1.17082	0.575039
CHD9	1.03391	0.919822	1.16214	0.576192
CTSA	0.995443	0.979576	1.01157	0.57749
LTC4S	0.026276	6.24e-08	11056.1	0.581785
PIP5K1B	1.11602	0.754523	1.65071	0.58258
CSNK2B	0.994755	0.976212	1.01365	0.583864
LPL	0.984204	0.929258	1.0424	0.586973
SUMF2	1.00111	0.997117	1.00511	0.587168
PTGDS	0.993861	0.971971	1.01624	0.587899
ALPI	3.13961	0.0475554	207.278	0.592524
NCOR1	1.02085	0.946461	1.10108	0.593006
MED19	0.984184	0.927719	1.04409	0.596911
CHPT1	0.98282	0.9216	1.04811	0.597433
STARD5	1.03242	0.916953	1.16244	0.597985
ARSD	1.01874	0.950478	1.09191	0.599794
FASN	1.00265	0.992754	1.01265	0.600524
MVD	0.994485	0.97399	1.01541	0.602732
FABP1	0.624978	0.106293	3.67474	0.603036
PIK3C2G	1.1108	0.745542	1.655	0.605487
ABHD5	0.98179	0.915597	1.05277	0.605841
FABP9	1.19192	0.610304	2.32783	0.607196
JMJD7-PLA2G4B	0.90728	0.626053	1.31483	0.607231
MTMR12	0.985531	0.932161	1.04196	0.607881
ARSH	0.433804	0.0167356	11.2447	0.615052
FABP5	0.999833	0.999174	1.00049	0.61831
SRD5A1	0.98639	0.934549	1.04111	0.618846
RAB4A	0.987688	0.940602	1.03713	0.619114
GLB1L	0.973567	0.875862	1.08217	0.619568
CYP2U1	1.09473	0.764429	1.56776	0.621336
PTGES2	1.00469	0.986121	1.02361	0.6231
ACAD10	1.05388	0.854308	1.30007	0.624192
SLC44A3	1.0328	0.907172	1.17583	0.625749
SPTSSB	1.0112	0.966906	1.05753	0.625962
PGS1	1.02234	0.93474	1.11815	0.628818
MOGAT2	0.872451	0.501711	1.51715	0.628838
CYP2J2	0.971791	0.864875	1.09192	0.630399
CBR1	1.00101	0.996876	1.00516	0.632768
MED12	0.983616	0.918855	1.05294	0.634502
PRKD3	1.0261	0.921789	1.14222	0.637583
CEBPA	0.992444	0.961546	1.02433	0.638321
MED26	1.07249	0.799579	1.43856	0.640415
SREBF2	1.00316	0.989825	1.01668	0.643738
NR1H4	15.0592	0.000142633	1.58995e+06	0.645859
PLA2G1B	1.67108	0.17609	15.8585	0.654705
AKR1B1	0.997487	0.986512	1.00859	0.655842
DGKZ	0.989388	0.943856	1.03712	0.657156
CIDEC	1.17086	0.583361	2.35005	0.65721
TMEM86B	0.937476	0.703688	1.24894	0.659113
INPP5K	0.982563	0.908559	1.06259	0.659716
PIKFYVE	0.972324	0.857335	1.10274	0.662072
VDR	1.00762	0.973759	1.04267	0.663216
PIK3C2A	1.01985	0.932558	1.11532	0.666752
CPNE1	0.999265	0.995915	1.00263	0.667824
CYP39A1	0.983963	0.913865	1.05944	0.668106
SLC10A2	15.2608	5.44e-05	4.28137e+06	0.670253
CPT1A	1.00149	0.994633	1.00839	0.671298
PPM1L	1.03111	0.894685	1.18834	0.672206
FDFT1	1.00285	0.989698	1.01618	0.672364
SEC24D	0.987157	0.929679	1.04819	0.672787
KLF4	1.00109	0.996045	1.00616	0.672891
HSD11B2	1.01239	0.956017	1.07208	0.67363
NCOA1	0.984063	0.912892	1.06078	0.674909
PNPLA7	0.865232	0.439799	1.7022	0.675011
ACBD5	1.01385	0.950685	1.08121	0.67513
PTDSS2	0.982577	0.904855	1.06697	0.675898
CARM1	1.00636	0.97687	1.03675	0.67593
MBTPS1	1.00967	0.965126	1.05626	0.675979
APOA5	0.202873	0.000108096	380.75	0.678288
GBA2	1.00303	0.988762	1.0175	0.679071
ACOT4	0.958482	0.783579	1.17243	0.67997
PLIN2	1.00906	0.966674	1.0533	0.680451
PLB1	1.07088	0.772676	1.48418	0.680886
SP1	1.00745	0.97237	1.0438	0.681325
CHKA	0.97871	0.88306	1.08472	0.681715
NEU3	1.04532	0.845405	1.29251	0.682346
STS	1.03756	0.869473	1.23813	0.682645
DHRS7B	1.02616	0.906248	1.16193	0.683823
PLA2G12B	0.178177	4.37e-05	727.246	0.684274
AHR	1.00205	0.992124	1.01208	0.686395
KLF5	1.00068	0.997379	1.00399	0.686521
PLD6	1.02409	0.911893	1.1501	0.687595
ACACB	1.07006	0.766815	1.49321	0.690434
ABCA1	1.00837	0.967766	1.05068	0.690915
SRD5A2	2.92708	0.0144577	592.612	0.691821
MTMR1	0.991962	0.952985	1.03253	0.693144
PEMT	1.00787	0.9693	1.04798	0.693657
PPARD	1.00263	0.989557	1.01588	0.694843
ACSBG1	0.681711	0.0996247	4.6648	0.696185
SLC27A3	0.983867	0.906309	1.06806	0.697841
ADPRM	1.02076	0.919882	1.13271	0.698691
DDHD2	0.978918	0.877635	1.09189	0.702178
SEC23A	1.00849	0.964358	1.05464	0.711131
MTM1	1.01532	0.9364	1.10089	0.712662
HSD17B3	0.974424	0.84764	1.12017	0.715635
LIPH	0.992309	0.951674	1.03468	0.717426
ARNTL	1.02647	0.890991	1.18256	0.717493
THEM4	1.0227	0.904352	1.15654	0.720522
TIAM2	1.11216	0.621169	1.99123	0.720565
DGAT2	0.986452	0.915298	1.06314	0.721006
CREBBP	1.01124	0.950936	1.07536	0.7217
CCND3	0.995595	0.971593	1.02019	0.722887
CLOCK	0.975558	0.850639	1.11882	0.723365
MED18	1.01088	0.951802	1.07362	0.724715
SBF2	1.03968	0.833177	1.29736	0.730526
ETNK1	0.988467	0.925046	1.05624	0.731695
PLEKHA4	0.994436	0.963217	1.02667	0.731695
ACBD7	0.949761	0.703653	1.28195	0.736238
ETNK2	1.00658	0.968537	1.04612	0.738597
CEBPB	1.00129	0.993714	1.00892	0.739586
DPEP1	0.918544	0.555115	1.51991	0.740895
GLTP	0.999619	0.997339	1.0019	0.743659
PIK3C3	0.961632	0.758205	1.21964	0.746982
TBL1X	1.00801	0.960327	1.05805	0.747053
PLD1	0.991208	0.939065	1.04625	0.748741
SLC44A2	0.997622	0.982986	1.01248	0.752191
CYP17A1	0.802321	0.203682	3.1604	0.752857
NPAS2	1.02644	0.872334	1.20776	0.753237
SRD5A3	1.00879	0.955013	1.06559	0.754263
ACADS	1.00676	0.964896	1.05045	0.755799
MED22	0.986026	0.900593	1.07956	0.760865
PIP5K1C	0.989753	0.926162	1.05771	0.761125
PNPLA2	0.995045	0.963642	1.02747	0.761454
TNFRSF21	0.999323	0.99494	1.00372	0.76264
APOA1	1.04958	0.764772	1.44047	0.764469
FIG4	1.02337	0.879652	1.19056	0.764824
ANKRD1	0.998836	0.9911	1.00663	0.769137
ACOT9	1.00727	0.959584	1.05733	0.76973
AKR1C3	1.00043	0.997523	1.00334	0.772784
MBOAT1	1.009	0.949199	1.07258	0.773718
MED23	0.978929	0.845736	1.1331	0.775344
PLA2G4F	0.993517	0.949958	1.03907	0.776135
SIN3B	0.988038	0.908463	1.07458	0.778796
ACSM3	0.872056	0.335322	2.26791	0.778908
MED13L	0.990754	0.926935	1.05897	0.784519
AACS	0.986524	0.894951	1.08747	0.784884
RXRB	0.992823	0.942706	1.04561	0.785216
CIDEA	1.0417	0.774698	1.40074	0.786841
ALOX5AP	0.995988	0.967222	1.02561	0.788025
ACBD4	1.03273	0.815252	1.30821	0.789537
SLC27A1	0.980562	0.846842	1.1354	0.793008
ALAS1	0.996706	0.972128	1.02191	0.795653
PLIN1	1.04589	0.741225	1.47577	0.79843
FDPS	1.00156	0.989643	1.01362	0.798466
PLA1A	1.02507	0.846917	1.24069	0.799369
ELOVL3	0.980431	0.841016	1.14296	0.800624
LPIN3	0.990577	0.920283	1.06624	0.800963
AKR1C4	0.861921	0.270734	2.74406	0.801435
PNPLA8	1.00768	0.949098	1.06989	0.802219
DDHD1	0.961531	0.705065	1.31129	0.804266
INPP5F	0.990454	0.917868	1.06878	0.804901
RELA	1.00335	0.976833	1.03059	0.806546
DGKD	0.987014	0.888756	1.09614	0.806994
AWAT1	0.437619	0.000563633	339.778	0.807699
UGT1A9	0.614351	0.0120888	31.2213	0.807947
ACOT2	1.00982	0.932621	1.0934	0.809728
CPNE7	1.01323	0.907785	1.13092	0.814657
PCYT2	0.991272	0.920143	1.0679	0.817502
LPCAT2	0.994826	0.951205	1.04045	0.820625
SLCO1A2	1.02487	0.827326	1.26959	0.822077
ZNF467	1.01646	0.880818	1.17299	0.823212
LIPI	0.384531	8.5e-05	1738.66	0.823878
CYP11B2	0.00296412	3.88e-26	2.26e+20	0.828567
CYP7A1	5.89817	4.79e-07	7.26504e+07	0.831294
TNFAIP8	1.01045	0.916908	1.11354	0.833845
MTMR2	0.994035	0.939705	1.05151	0.834728
ACAT2	1.00327	0.972772	1.03473	0.835639
ACOX2	0.929729	0.464915	1.85925	0.836744
OSBPL8	1.0057	0.951664	1.06281	0.840055
GSTM4	1.00408	0.964577	1.0452	0.842342
GPX1	1.00026	0.997651	1.00288	0.843329
PRKD1	0.97289	0.735468	1.28696	0.847315
ARSB	0.985318	0.84493	1.14903	0.850411
SLC25A20	0.990789	0.899702	1.0911	0.850832
GPCPD1	0.995404	0.948706	1.0444	0.850954
PIP4K2A	0.992126	0.912881	1.07825	0.852351
ESRRA	1.00222	0.979049	1.02594	0.85253
CYP4F11	1.0006	0.994277	1.00696	0.852672
CYP4B1	0.994804	0.941443	1.05119	0.853075
SPTLC3	0.990382	0.890703	1.10122	0.858281
DECR2	1.01293	0.878231	1.16828	0.859961
FABP12	0.986032	0.842392	1.15416	0.860994
PCYT1B	1.02337	0.78706	1.33062	0.863104
LRP2	0.774473	0.0404102	14.843	0.865307
MED10	0.998775	0.984483	1.01327	0.867607
ACSL6	0.869657	0.162586	4.65172	0.870337
PTGES	0.999648	0.995428	1.00389	0.870361
SMPD1	1.00317	0.96445	1.04345	0.874619
ASAH1	0.998153	0.975424	1.02141	0.875038
SLC27A2	0.993149	0.910419	1.0834	0.876888
GRHL1	0.998219	0.975707	1.02125	0.87823
PLA2R1	0.994325	0.923513	1.07057	0.879984
CYP11A1	1.01339	0.850238	1.20786	0.88192
HSD17B14	0.993396	0.910173	1.08423	0.882001
MTMR14	0.991099	0.880441	1.11567	0.882335
AKR1D1	0.50611	6.12e-05	4185.33	0.882367
TECR	1.0009	0.988669	1.01329	0.885726
TECRL	0.851669	0.0936883	7.74206	0.886629
PTPMT1	0.994206	0.916946	1.07798	0.888039
MVK	0.994527	0.920119	1.07495	0.889989
DECR1	1.00188	0.975035	1.02946	0.892298
MTMR4	0.994187	0.913527	1.08197	0.892576
DBI	0.999581	0.993276	1.00593	0.896653
AKR1C1	1.00019	0.997332	1.00305	0.898015
SEC24A	1.00497	0.931064	1.08475	0.898688
NRF1	1.01081	0.856233	1.1933	0.898928
CYP2C9	0.957005	0.475083	1.92778	0.902113
PTGR2	1.02764	0.664225	1.58989	0.902543
GGT1	1.00378	0.944231	1.06709	0.903662
PI4KB	1.0026	0.960637	1.04639	0.905313
SACM1L	0.991749	0.863044	1.13965	0.906998
OSBPL2	0.994627	0.908606	1.08879	0.907067
TNF	0.995916	0.929763	1.06678	0.907091
CYP21A2	0.843991	0.0483291	14.7389	0.907468
OXCT1	0.998191	0.967816	1.02952	0.908596
ELOVL4	1.00171	0.972198	1.03213	0.910612
VAC14	1.00481	0.923435	1.09336	0.911322
PSAP	1.00006	0.999071	1.00104	0.911535
ORMDL2	0.998369	0.969396	1.02821	0.91348
NR1H2	0.998531	0.972193	1.02558	0.91417
HSD17B1	1.00904	0.853115	1.19348	0.916271
OSBPL7	0.985087	0.739587	1.31208	0.91817
ARNT	0.996312	0.924577	1.07361	0.922802
CYP4F22	1.00082	0.983642	1.0183	0.92608
FADS1	0.997941	0.955053	1.04276	0.926745
TBXAS1	1.00722	0.859393	1.18047	0.929242
THEM5	0.999392	0.985824	1.01315	0.930519
DGKQ	0.997199	0.935744	1.06269	0.931129
ECI1	0.999031	0.977244	1.0213	0.931309
HPGD	1.00175	0.961152	1.04407	0.933889
HELZ2	0.999033	0.976252	1.02235	0.93451
STARD7	1.00048	0.989138	1.01195	0.93462
IDI2	1.37382	0.000449193	4201.71	0.938178
CYP2R1	1.00574	0.857721	1.17931	0.943795
NFYA	1.00204	0.945722	1.06172	0.944842
ACADVL	1.00029	0.991545	1.00912	0.947621
CYP4F3	1.00063	0.981791	1.01983	0.948131
MTMR8	1.02291	0.462928	2.26029	0.955339
G0S2	1.00012	0.995986	1.00427	0.955843
AKR1C2	1.00007	0.997347	1.0028	0.958621
PLEKHA2	1.00106	0.960754	1.04306	0.959606
BDH1	1.00139	0.947097	1.0588	0.961037
SCAP	1.00131	0.948523	1.05704	0.962176
FDXR	1.00054	0.978099	1.02349	0.962936
ADIPOQ	1.00546	0.795975	1.27008	0.96357
PPARA	1.003	0.88145	1.14131	0.963748
GLIPR1	0.999175	0.963562	1.0361	0.964439
PRKACB	0.998097	0.914105	1.08981	0.966121
AGPAT5	0.998887	0.94554	1.05524	0.968272
MED14	1.00111	0.947472	1.05779	0.96839
EP300	1.00058	0.970319	1.03179	0.970349
MBOAT2	1.00041	0.978741	1.02257	0.970439
NR2F2	0.998688	0.927629	1.07519	0.972183
DEGS2	1.00128	0.925855	1.08285	0.974467
PITPNM2	0.997367	0.837893	1.18719	0.976337
ACOT8	0.998556	0.903812	1.10323	0.977334
CPNE6	0.933567	0.00578564	150.64	0.978856
SYNJ2	1.0015	0.879926	1.13987	0.981914
ARSG	0.995711	0.643752	1.5401	0.984589
CYP4F2	0.995631	0.606734	1.6338	0.986174
EBP	1.00008	0.987456	1.01286	0.990764
ELOVL7	0.99968	0.945088	1.05743	0.991091
ACSS3	1.00791	0.208432	4.87392	0.992183
PTEN	0.999832	0.943022	1.06006	0.995499
OSBPL1A	0.999841	0.940611	1.0628	0.995935
CYP24A1	0.999964	0.983021	1.0172	0.996703
STARD6	0.997844	0.0102405	97.2312	0.999263
