# Supplementary material for: Identification and Validation of a Lipid Metabolism-Related Gene Signature for Predicting Prognosis and Immunotherapy Response in Oral Squamous Cell Carcinoma
Source: Metabolites. 2026 Jun 28;16(7):455. doi: 10.3390/metabo16070455 (PMC13414059; doi:10.3390/metabo16070455)
Supplement: Supplementary file 1 [file metabolites-16-00455-s001.zip › metabolites-4334953-Table S3.xlsx]

## Sheet: Sheet1
Table S3. Correlation between drug sensitivity and LMRG risk score.
Drug	Pvalue_correlation	R_correlation
THZ-2-49	2.42721e-19	0.496618
KIN001-102	2.1437e-13	0.414662
CAY10603	8.27933e-13	0.405232
Belinostat	5.89562e-11	0.373335
TL-2-105	2.37892e-10	0.362104
AR-42	4.35761e-10	0.357092
ZSTK474	5.8245e-10	0.354658
I-BET-762	1.05197e-09	0.349634
PI-103	4.90603e-09	0.336115
PIK-93	6.58766e-09	0.333451
OSI-027	1.24551e-08	0.327607
GSK690693	1.87487e-08	0.323788
Phenformin	2.48755e-08	0.321116
AZD8055	3.32312e-08	0.318353
OSI-930	4.62358e-08	0.315167
GSK2126458	1.508e-07	0.303445
CAL-101	2.04375e-07	0.300346
AC220	3.01432e-07	0.296331
CUDC-101	1.28729e-06	0.280762
BX-912	2.25169e-06	0.274505
THZ-2-102-1	2.76188e-06	0.272181
Navitoclax	3.26378e-06	0.270265
KIN001-135	6.53065e-06	0.262142
JW-7-24-1	7.85689e-06	0.259931
EHT 1864	9.4274e-06	0.257732
TPCA-1	1.3354e-05	0.253475
Z-LLNle-CHO	1.42713e-05	0.252654
YM201636	1.71585e-05	0.250363
GW-2580	2.13876e-05	0.247594
PD-0332991	2.43523e-05	-0.245947
NG-25	3.09134e-05	0.242891
KIN001-244	5.05115e-05	0.236472
CP466722	5.07167e-05	0.236419
MK-2206	5.28968e-05	0.23586
KIN001-270	9.09964e-05	0.228536
Epothilone B	0.000304587	-0.211313
XL-184	0.000327066	0.210254
Obatoclax Mesylate	0.00037707	-0.208124
MLN4924	0.000552126	-0.202306
NPK76-II-72-1	0.000786013	0.196771
BMS-754807	0.000918341	-0.194285
YK 4-279	0.00125034	-0.189263
CH5424802	0.00130034	0.188616
CP724714	0.00138988	0.187512
Masitinib	0.00149471	0.1863
FR-180204	0.00167213	0.184415
Salubrinal	0.00195806	-0.181733
ATRA	0.00200655	0.181314
